# Supplementary material for: “Universal” Antimicrobial Combination of Bacitracin and His6-OPH with Lactonase Activity, Acting against Various Bacterial and Yeast Cells
Source: Int J Mol Sci. 2022 Aug 20;23(16):9400. doi: 10.3390/ijms23169400 (PMC9409362; doi:10.3390/ijms23169400)
Supplement: Supplementary file 1 [file ijms-23-09400-s001.zip]

Archive with 1 entries (1 files):
- ijms-1858030-supplementary.pdf
